# Supplementary material for: Efficacy and safety of blood derivatives therapy in Alzheimer’s disease: a systematic review and meta-analysis
Source: Syst Rev. 2022 Nov 29;11:256. doi: 10.1186/s13643-022-02115-y (PMC9706869; doi:10.1186/s13643-022-02115-y)
Supplement: Supplementary file 1 — Additional file 1. [file 13643_2022_2115_MOESM1_ESM.txt]

Embase
Session Results
.......................................................
No.  Query Results                                          Results  Date       
#4.  #1 AND #2 AND #3                                         6,709  6 Dec 2021 
#3.  (randomized AND controlled AND trial OR              1,279,097  6 Dec 2021 
     controlled) AND clinical AND trial
#2.  (immunoglobulins, AND intravenous OR ivig) AND       6,390,177  6 Dec 2021 
     antibodies, AND intravenous OR transfusion OR 
     plasma OR blood OR albumin OR apheresis
#1.  alzheimer* OR 'cognitive dysfunction'/exp OR           671,818  6 Dec 2021 
     'cognitive dysfunction' OR (cognitive AND 
     dysfunction) OR 'cognitive impairment'/exp OR 
     'cognitive impairment' OR (cognitive AND 
     ('impairment'/exp OR impairment)) OR 
     'dementia'/exp OR dementia
.......................................................
