# Supplementary material for: Efficacy and safety of blood derivatives therapy in Alzheimer’s disease: a systematic review and meta-analysis
Source: Syst Rev. 2022 Nov 29;11:256. doi: 10.1186/s13643-022-02115-y (PMC9706869; doi:10.1186/s13643-022-02115-y)
Supplement: Supplementary file 2 — Additional file 2. [file 13643_2022_2115_MOESM2_ESM.txt]

Search Name:	MATE分析
Date Run:	06/12/2021 19:35:15
Comment:	

ID	Search	Hits
#1	MeSH descriptor: [Immunoglobulins, Intravenous] this term only	885
#2	(Intravenous Immunoglobulins):ti,ab,kw OR (IVIG):ti,ab,kw OR (Antibodies, Intravenous):ti,ab,kw OR (Human Intravenous Immunoglobulin):ti,ab,kw OR (IV Immunoglobulins):ti,ab,kw (Word variations have been searched)	8539
#3	#1 OR #2	8539
#4	MeSH descriptor: [Alzheimer Disease] this term only	3652
#5	(Dementia):ti,ab,kw OR (Alzheimer Disease):ti,ab,kw OR (Senile Dementia):ti,ab,kw OR (Alzheimer Dementias):ti,ab,kw OR (Dementia, Alzheimer-Type (ATD)):ti,ab,kw (Word variations have been searched)	20824
#6	#4 OR #5	20824
#7	MeSH descriptor: [Albumins] this term only	691
#8	MeSH descriptor: [Blood Transfusion] this term only	1989
#9	(transfusion):ti,ab,kw (Word variations have been searched)	18029
#10	#8 OR #9	18029
#11	MeSH descriptor: [Blood Component Removal] this term only	209
#12	(apheresis):ti,ab,kw OR (Phereses):ti,ab,kw AND (Blood Component Removals):ti,ab,kw (Word variations have been searched)	1212
#13	#11 OR #12	1274
#14	#3 OR #7 OR #10 OR #13	27945
#15	#6 AND #14	173
