# Supplementary material for: Efficacy and safety of blood derivatives therapy in Alzheimer’s disease: a systematic review and meta-analysis
Source: Syst Rev. 2022 Nov 29;11:256. doi: 10.1186/s13643-022-02115-y (PMC9706869; doi:10.1186/s13643-022-02115-y)
Supplement: Supplementary file 4 — Additional file 4. [file 13643_2022_2115_MOESM4_ESM.csv]

Search number	Query	Sort By	Filters	Search Details	Results	Time
4	(("alzheimer*"[All Fields] OR ("cognitive dysfunction"[MeSH Terms] OR ("cognitive"[All Fields] AND "dysfunction"[All Fields]) OR "cognitive dysfunction"[All Fields]) OR ("cognitive dysfunction"[MeSH Terms] OR ("cognitive"[All Fields] AND "dysfunction"[All Fields]) OR "cognitive dysfunction"[All Fields] OR ("cognitive"[All Fields] AND "impairment"[All Fields]) OR "cognitive impairment"[All Fields]…			("alzheimer*"[All Fields] OR ("cognitive dysfunction"[MeSH Terms] OR ("cognitive"[All Fields] AND "dysfunction"[All Fields]) OR "cognitive dysfunction"[All Fields]) OR ("cognitive dysfunction"[MeSH Terms] OR ("cognitive"[All Fields] AND "dysfunction"[All Fields]) OR "cognitive dysfunction"[All Fields] OR ("cognitive"[All Fields] AND "impairment"[All Fields]) OR "cognitive impairment"[All Fields])…	2,488	22:09:40
3	"randomized controlled trial"[Publication Type] OR "randomized controlled trials as topic"[MeSH Terms] OR "randomized controlled trial"[All Fields] OR "randomised controlled trial"[All Fields] OR "controlled clinical trial"[Publication Type] OR "controlled clinical trials as topic"[MeSH Terms] OR "controlled clinical trial"[All Fields]			"randomized controlled trial"[Publication Type] OR "randomized controlled trials as topic"[MeSH Terms] OR "randomized controlled trial"[All Fields] OR "randomised controlled trial"[All Fields] OR "controlled clinical trial"[Publication Type] OR "controlled clinical trials as topic"[MeSH Terms] OR "controlled clinical trial"[All Fields]	832,048	22:09:02
2	"immunoglobulins, intravenous"[MeSH Terms] OR ("immunoglobulins"[All Fields] AND "intravenous"[All Fields]) OR "intravenous immunoglobulins"[All Fields] OR ("immunoglobulins"[All Fields] AND "intravenous"[All Fields]) OR "immunoglobulins intravenous"[All Fields] OR ("immunoglobulins, intravenous"[MeSH Terms] OR ("immunoglobulins"[All Fields] AND "intravenous"[All Fields]) OR "intravenous immunogl…			"immunoglobulins, intravenous"[MeSH Terms] OR ("immunoglobulins"[All Fields] AND "intravenous"[All Fields]) OR "intravenous immunoglobulins"[All Fields] OR ("immunoglobulins"[All Fields] AND "intravenous"[All Fields]) OR "immunoglobulins intravenous"[All Fields] OR ("immunoglobulins, intravenous"[MeSH Terms] OR ("immunoglobulins"[All Fields] AND "intravenous"[All Fields]) OR "intravenous immunogl…	5,729,876	22:08:25
1	"alzheimer*"[All Fields] OR ("cognitive dysfunction"[MeSH Terms] OR ("cognitive"[All Fields] AND "dysfunction"[All Fields]) OR "cognitive dysfunction"[All Fields]) OR ("cognitive dysfunction"[MeSH Terms] OR ("cognitive"[All Fields] AND "dysfunction"[All Fields]) OR "cognitive dysfunction"[All Fields] OR ("cognitive"[All Fields] AND "impairment"[All Fields]) OR "cognitive impairment"[All Fields]) …			"alzheimer*"[All Fields] OR ("cognitive dysfunction"[MeSH Terms] OR ("cognitive"[All Fields] AND "dysfunction"[All Fields]) OR "cognitive dysfunction"[All Fields]) OR ("cognitive dysfunction"[MeSH Terms] OR ("cognitive"[All Fields] AND "dysfunction"[All Fields]) OR "cognitive dysfunction"[All Fields] OR ("cognitive"[All Fields] AND "impairment"[All Fields]) OR "cognitive impairment"[All Fields]) …	374,405	22:08:05
